# Supplementary material for: Association of asthma and lung cancer risk: A pool of cohort studies and Mendelian randomization analysis
Source: Medicine (Baltimore). 2023 Feb 2;103(5):e35060. doi: 10.1097/MD.0000000000035060 (PMC10843492; doi:10.1097/MD.0000000000035060)
Supplement: Supplementary file 1 [file medi-103-e35060-s001.xlsx]

## Sheet: Supplementary Materials Table 1
Supplementary Materials Table 1. GWAS summary-level data
Phenotypes	Consortium	Year	Sample size	Ancestry	PubMed ID
asthma	UK Biobank	2019	408422	European	34103634
Lung cancer	TRICL	2017	85716	European	28604730
Lung adenocarcinoma	TRICL	2017	66756	European	28604730
Squamous cell lung carcinoma	TRICL	2017	63053	European	28604730
Small cell lung carcinoma	TRICL	2017	24108	European	28604730
Lung cancer in ever smokers	TRICL	2017	40187	European	28604730
Lung cancer in never smokers	TRICL	2017	9859	European	28604730
# TRICL,Transdisciplinary Research for Cancer in Lung
