# Supplementary material for: Association of asthma and lung cancer risk: A pool of cohort studies and Mendelian randomization analysis
Source: Medicine (Baltimore). 2023 Feb 2;103(5):e35060. doi: 10.1097/MD.0000000000035060 (PMC10843492; doi:10.1097/MD.0000000000035060)
Supplement: Supplementary file 2 [file medi-103-e35060-s002.xlsx]

## Sheet: Supplementary Materials Table 2
Supplementary Materials Table 2. Search strategy
Database	Search Strategy
PubMed	((((((((((((((((((((((((((Lung Neoplasms[MeSH Terms]) OR (Pulmonary Neoplasms[Title/Abstract])) OR (Neoplasms, Lung[Title/Abstract])) OR (Lung Neoplasm[Title/Abstract])) OR (Neoplasm, Lung[Title/Abstract])) OR (Neoplasms, Pulmonary[Title/Abstract])) OR (Neoplasm, Pulmonary[Title/Abstract])) OR (Pulmonary Neoplasm[Title/Abstract])) OR (Lung Cancer[Title/Abstract])) OR (Cancer, Lung[Title/Abstract]…
Cochrane	MeSH descriptor: [Lung Neoplasms] explode all trees or (Pulmonary Neoplasms or Neoplasms, Lung or Lung Neoplasm or Neoplasm, Lung or Neoplasms, Pulmonary or Neoplasm, Pulmonary or Pulmonary Neoplasm or Lung Cancer or Cancer, Lung or Cancers, Lung or Lung Cancers or Pulmonary Cancer or Cancer, Pulmonary or Cancers, Pulmonary or Pulmonary Cancers or Cancer of the Lung or Cancer of Lung):ti,ab,kw or…
Embase	('pulmonary neoplasms' OR 'neoplasms, lung' OR 'neoplasm, lung' OR 'neoplasms, pulmonary' OR 'neoplasm, pulmonary' OR 'lung cancer'/exp OR 'lung cancer' OR 'cancers, lung' OR 'lung cancers' OR 'cancer, pulmonary' OR 'cancers, pulmonary' OR 'pulmonary cancers' OR 'cancer of the lung'/exp OR 'cancer of the lung' OR 'cancer of lung' OR 'oat cell carcinoma of lung' OR 'carcinoma, small cell lung' OR …
Web of Science	(TS=(Lung Neoplasms or Pulmonary Neoplasms or Neoplasms, Lung or Lung Neoplasm0r Neoplasm, Lung or Neoplasms, Pulmonary or Neoplasm, Pulmonary or Pulmonary Neoplasm or Lung Cancer or Cancer, Lung or Cancers, Lung or Lung Cancers or Pulmonary Cancer or Cancer, Pulmonary or Cancers, Pulmonary or Pulmonary Cancers or Cancer of the Lung or Cancer of Lung or Small Cell Lung Carcinoma or Small Cell Can…
