# Supplementary material for: Association of asthma and lung cancer risk: A pool of cohort studies and Mendelian randomization analysis
Source: Medicine (Baltimore). 2023 Feb 2;103(5):e35060. doi: 10.1097/MD.0000000000035060 (PMC10843492; doi:10.1097/MD.0000000000035060)
Supplement: Supplementary file 3 [file medi-103-e35060-s003.xlsx]

## Sheet: Supplementary Materials Table 3
Supplementary Materials Table 3. Descriptions of the Mendelian randomization (MR) methods.
Mendelian randomization methods	Intercept	Assumptions and comments
Inverse variance weighted(IVW)	Zero	Instrumental variants (IVs) should meet the Instrument Strength Independent of Direct Effects (InSIDE) assumption. The method assumes that all the variants are valid. Even one invalid IV can bias the effect estimate. This method is the most powerful and precise.
MR-Egger regression	Non-zero	IVs should meet the InSIDE assumption. This method allows all IVs are invalid but it is substantially less efficient than IVW and median-based methods. A non-zero intercept derived from Egger regression can be used to determine whether there is directional pleiotropy detected
Weighted median	Zero	This method allows no more than 50% of invalid IVs and the efficiency is similar to that of IVW.
Weighted-mode based estimation	Zero	This method allows more than 50% of invalid IVs. The efficiency is smaller the IVW and weighted median methods, but is larger than that of MR Egger regression
MR‐Robust Adjusted Profile Score	Zero	This method models the pleiotropic effects of genetic variants directly using a random‐effects distribution. The pleiotropic effects are assumed to be normally distributed about zero with unknown variance. Estimates are obtained using a profile‐likelihood function for the causal effect and the variance of the pleiotropic effect distribution. To provide further robustness to outliers, either Tukey…
