# Supplementary material for: Association of asthma and lung cancer risk: A pool of cohort studies and Mendelian randomization analysis
Source: Medicine (Baltimore). 2023 Feb 2;103(5):e35060. doi: 10.1097/MD.0000000000035060 (PMC10843492; doi:10.1097/MD.0000000000035060)
Supplement: Supplementary file 8 [file medi-103-e35060-s008.xlsx]

## Sheet: Supplementary Materials 4
Supplementary Materials Table 4. Summary information on asthma SNPs used as genetic instruments for the Mendelian randomization analyses
SNP	Chr	Pos	effect_allele	other_allele	eaf	beta	se	pval	aR2(%)	F-statistics
rs4480384	1	8659714	A	G	0.643257	0.043097	0.00681273	2.51675e-10	0.0852442	40.0177
rs12123821	1	152179152	C	T	0.0481732	0.145713	0.0153134	1.81116e-21	0.19471	90.5417
rs61816766	1	152319572	T	C	0.033244	0.135284	0.0186871	4.50595e-13	0.117639	52.4093
rs2995089	1	167431193	G	A	0.398551	-0.0441292	0.00666109	3.47434e-11	0.0933607	43.8896
rs78556180	1	173057239	G	T	0.146826	0.0506806	0.00922962	3.99482e-08	0.0643508	30.152
rs10912564	1	173170618	C	T	0.306507	0.0392578	0.00711045	3.36817e-08	0.0655184	30.4829
rs2296618	1	198666232	A	G	0.135293	-0.0618798	0.0096286	1.30432e-10	0.0895929	41.302
rs10178845	2	8443803	G	A	0.294552	-0.0616566	0.00717229	8.21809e-18	0.157985	73.8999
rs72823641	2	102936159	T	A	0.13665	-0.147841	0.00961818	2.56014e-53	0.515727	236.269
rs7423358	2	228704721	T	C	0.758113	0.0430394	0.00764835	1.8307e-08	0.0679374	31.6663
rs34290285	2	242698640	G	A	0.255414	-0.0988716	0.00750984	1.38431e-39	0.37182	173.333
rs35570272	3	33047662	G	T	0.396277	0.0509447	0.00670108	2.90541e-14	0.124184	57.7975
rs7626218	3	176852038	A	T	0.395198	-0.0413534	0.00667906	5.95937e-10	0.0817487	38.3347
rs13099273	3	188133518	A	T	0.507649	-0.0535817	0.00662712	6.20558e-16	0.143516	65.3707
rs1684466	3	196359310	G	A	0.637709	-0.0568948	0.00701248	4.92366e-16	0.149574	65.8267
rs5743618	4	38798648	C	A	0.225707	-0.0664448	0.00786149	2.86514e-17	0.154313	71.4352
rs17454584	4	123353432	A	G	0.218612	0.0597932	0.00789077	3.51975e-14	0.122145	57.4202
rs16903574	5	14610309	C	G	0.0765121	0.0865509	0.0125488	5.3049e-12	0.105861	47.5709
rs11742240	5	35881376	G	T	0.274601	-0.0450994	0.00731653	7.09126e-10	0.0810309	37.9954
rs4099209	5	110162262	T	G	0.154294	0.0767384	0.00906016	2.45654e-17	0.153682	71.7388
rs1837253	5	110401872	T	C	0.739654	0.108356	0.00748003	1.48583e-47	0.452181	209.844
rs10477741	5	131795310	T	G	0.128434	0.074266	0.00979669	3.43617e-14	0.123478	57.4675
rs848	5	131996500	A	C	0.817872	-0.0963344	0.00847156	5.79754e-30	0.276474	129.311
rs413214	5	141530157	G	A	0.616158	0.0469332	0.00671099	2.68148e-12	0.104192	48.9088
rs76493820	5	156691025	C	G	0.0579568	0.0863742	0.0140655	8.20882e-10	0.0814655	37.7099
rs9260752	6	29935010	G	A	0.0211877	0.180227	0.0320378	1.85042e-08	0.134726	31.6455
rs9272226	6	32602396	C	T	0.628207	-0.0897705	0.00946208	2.3687e-21	0.376445	90.0107
rs9273386	6	32626977	T	C	0.588625	0.133835	0.00915469	2.11488e-48	0.867457	213.725
rs2800040	6	64239042	G	A	0.406794	-0.037524	0.00684914	4.28578e-08	0.0679562	30.0156
rs943689	6	90984035	C	T	0.354244	-0.0700763	0.00681181	8.02523e-25	0.224669	105.832
rs802731	6	128279429	C	G	0.270854	0.0479182	0.00733727	6.54243e-11	0.0906943	42.6512
rs3827780	6	135709760	G	A	0.555099	-0.0368473	0.00656749	2.01683e-08	0.0670617	31.4783
rs7770794	6	154627823	G	A	0.285802	0.0415551	0.0072243	8.81218e-09	0.0704959	33.0871
rs112119265	7	3062629	T	G	0.0596895	-0.0778066	0.0138091	1.75623e-08	0.0679567	31.747
rs10486391	7	20376018	A	G	0.410809	-0.0388573	0.00665024	5.1274e-09	0.0730921	34.1405
rs35621564	7	20586843	A	G	0.365249	-0.0443909	0.00681856	7.49953e-11	0.0913716	42.3842
rs58507040	7	22792318	A	C	0.287429	0.0416545	0.00723187	8.41883e-09	0.0710742	33.1759
rs4722758	7	28156606	C	G	0.19958	0.0634119	0.00814979	7.20698e-15	0.128471	60.5408
rs4739738	8	81291645	G	A	0.641572	-0.067912	0.00680464	1.85994e-23	0.212115	99.6054
rs13277355	8	128777719	A	G	0.725959	-0.04056	0.00732646	3.09288e-08	0.0654567	30.6484
rs4736639	8	134185916	G	C	0.286228	-0.0397258	0.0072377	4.04812e-08	0.0644834	30.1263
rs58029167	9	5850375	A	G	0.272963	0.0559216	0.00733136	2.38929e-14	0.124122	58.1822
rs992969	9	6209697	A	G	0.74764	-0.119909	0.0075617	1.25005e-56	0.542556	251.456
rs919826	9	23586654	T	C	0.489954	-0.0357527	0.00654304	4.64901e-08	0.0638871	29.8579
rs41283642	9	101915887	C	T	0.033698	-0.123534	0.0181102	9.02656e-12	0.0993846	46.5291
rs11816044	10	6074082	G	A	0.325637	-0.0473268	0.00698072	1.20472e-11	0.0983721	45.9636
rs113981909	10	8304992	G	A	0.115023	-0.0613974	0.010526	5.44702e-09	0.0767442	34.0228
rs2477923	10	8565990	T	C	0.463296	-0.0361313	0.00656022	3.63673e-08	0.0649219	30.3341
rs1444782	10	9058671	G	A	0.423577	-0.095445	0.00660017	2.13708e-47	0.444846	209.12
rs1870140	10	82246749	A	G	0.845758	-0.049794	0.00906558	3.95975e-08	0.0646892	30.1691
rs35225972	11	1110395	G	A	0.682812	0.0438135	0.00702312	4.41857e-10	0.0831504	38.9186
rs11042902	11	10655623	C	T	0.307493	0.0413305	0.00711112	6.16942e-09	0.0727497	33.7805
rs174557	11	61581368	A	G	0.309707	-0.0454741	0.00705517	1.15215e-10	0.0884185	41.5446
rs479844	11	65551957	A	G	0.554743	0.0403223	0.00655551	7.70414e-10	0.08032	37.8336
rs7936312	11	76293726	G	T	0.476762	0.0838325	0.00652802	9.54246e-38	0.350636	164.916
rs12365699	11	118743286	G	A	0.166687	-0.0535351	0.00879601	1.15555e-09	0.0796191	37.043
rs1689510	12	56396768	G	C	0.340371	0.0556484	0.00688071	6.08499e-16	0.139055	65.4093
rs3024971	12	57493727	T	G	0.107142	-0.112196	0.0106267	4.67087e-26	0.240838	111.469
rs11178649	12	71533238	G	T	0.407176	-0.0429255	0.00664703	1.06207e-10	0.0889545	41.7037
rs7961712	12	94604963	G	A	0.849901	0.0564852	0.00917211	7.34979e-10	0.0814041	37.9255
rs981625	13	74039935	C	G	0.06495	0.0724725	0.0132157	4.16186e-08	0.0637956	30.0725
rs912131	13	100032346	A	G	0.703887	0.0580773	0.00713704	4.03709e-16	0.140606	66.218
rs28498223	14	68728425	C	T	0.280804	0.0497316	0.00731458	1.05364e-11	0.0998956	46.2261
rs11071559	15	61069988	C	T	0.128023	-0.0846874	0.00976462	4.21332e-18	0.160126	75.2188
rs56375023	15	67448363	G	A	0.237326	0.103455	0.00769319	3.18009e-41	0.387451	180.838
rs4842921	15	84556623	G	A	0.387483	-0.0407093	0.00669088	1.17001e-09	0.0786663	37.0187
rs35441874	16	11213021	T	A	0.247084	-0.0824693	0.00761464	2.4718e-27	0.25305	117.297
rs3785356	16	27349168	C	T	0.29795	0.0563	0.00716317	3.85208e-15	0.132604	61.7741
rs4795401	17	38067533	A	G	0.510615	-0.102554	0.00652498	1.15551e-55	0.525624	247.026
rs2412099	17	47469186	G	A	0.42139	-0.0512979	0.00662702	9.88519e-15	0.128322	59.9188
rs112267124	17	73828903	G	A	0.234223	0.0428843	0.00769944	2.55035e-08	0.0659718	31.0226
rs12964116	18	61442619	A	G	0.0354621	0.107619	0.0176522	1.08338e-09	0.0792302	37.1687
rs117552144	19	3136091	C	T	0.0667517	0.079499	0.0138067	8.51199e-09	0.0787433	33.1545
rs117710327	19	33726578	C	A	0.0669584	-0.126406	0.013395	3.84242e-21	0.199651	89.0537
rs11088309	21	36464631	C	G	0.142544	0.0604575	0.00931456	8.5465e-11	0.0893496	42.1286
rs12165508	22	41819960	T	C	0.795068	-0.0451442	0.00809156	2.41674e-08	0.066412	31.1271
#SNP: single nucleotide polymorphism;Chr:Chromosome;Pos:position;EAF: effect allele frequency; SE: standard error;a:Explained incremental variance in the phenotyp;A P-value < 5 × 10−8 was considered genome-wide significant.
