# Supplementary material for: Association of asthma and lung cancer risk: A pool of cohort studies and Mendelian randomization analysis
Source: Medicine (Baltimore). 2023 Feb 2;103(5):e35060. doi: 10.1097/MD.0000000000035060 (PMC10843492; doi:10.1097/MD.0000000000035060)
Supplement: Supplementary file 9 [file medi-103-e35060-s009.xlsx]

## Sheet: Supplementary Materials Table 5
Supplementary Materials Table 5. Power calculations for all two-sample Mendelian randomization analyses.
Exposure	Outcome	Outcome cases	Outcome controls	Ratio of cases to controls	Exposure R2	Power
asthma	Lung cancer	29266	56450	0.518441	0.120854	0.999
	Squamous cell lung carcinoma	7426	55627	0.133496	0.120854	0.976
	Lung cancer in ever smokers	23233	16964	1.36955	0.120854	0.843
R2 = proportion of variance explained, OR = odds ratio
