# Supplementary material for: Association of asthma and lung cancer risk: A pool of cohort studies and Mendelian randomization analysis
Source: Medicine (Baltimore). 2023 Feb 2;103(5):e35060. doi: 10.1097/MD.0000000000035060 (PMC10843492; doi:10.1097/MD.0000000000035060)
Supplement: Supplementary file 10 [file medi-103-e35060-s010.xlsx]

## Sheet: Supplementary Materials Table 6
Supplementary Materials Table 6. Outliers detected by RadialMR in MR analyses
SNP	Q test	Q test P value	Q’ test	Q’ test P value	Exposure-Outcome
rs11088309	9.2065	0.0024	10.68	0.0011	asthma-lung cancer
rs1684466	6.8146	0.009	5.883	0.0153	asthma-lung cancer
rs1689510	13.1154	0.0003	13.6135	0.0002	asthma-lung cancer
rs1837253	7.4223	0.0064	4.5384	0.0331	asthma-lung cancer
rs2800040	5.4502	0.0196	3.9429	0.0471	asthma-lung cancer
rs35621564	6.254	0.0124	5.1894	0.0227	asthma-lung cancer
rs7936312	5.9651	0.0146	4.1474	0.0417	asthma-lung cancer
rs802731	4.735	0.0296	5.7224	0.0168	asthma-lung cancer
rs11088309	7.6776	0.0056	8.4319	0.0037	asthma-lung adenocarcinoma
rs1684466	4.126	0.0422	3.7294	0.0535	asthma-lung adenocarcinoma
rs2800040	13.4104	0.0003	11.9975	0.0005	asthma-lung adenocarcinoma
rs7423358	5.8367	0.0157	4.9782	0.0257	asthma-lung adenocarcinoma
rs7936312	6.1668	0.013	4.9362	0.0263	asthma-lung adenocarcinoma
rs1684466	8.0749	0.0045	7.8719	0.005	asthma-small cell lung carcinoma
rs1689510	6.6344	0.01	6.7088	0.0096	asthma-small cell lung carcinoma
rs2477923	4.7236	0.0298	4.4898	0.0341	asthma-small cell lung carcinoma
rs35570272	6.1284	0.0133	6.0338	0.014	asthma-small cell lung carcinoma
rs3827780	4.0365	0.0445	4.2526	0.0392	asthma-small cell lung carcinoma
rs11042902	5.4746	0.0193	5.2519	0.0219	asthma-squamous cell lung carcinoma
rs1689510	6.9602	0.0083	6.9971	0.0082	asthma-squamous cell lung carcinoma
rs3024971	4.4098	0.0357	4.2559	0.0391	asthma-squamous cell lung carcinoma
rs61816766	4.0584	0.044	4.3264	0.0375	asthma-squamous cell lung carcinoma
rs7961712	5.4652	0.0194	5.2649	0.0218	asthma-squamous cell lung carcinoma
rs11071559	4.516	0.0336	4.5403	0.0331	asthma-lung cancer in never smokers
rs117552144	4.1525	0.0416	4.2909	0.0383	asthma-lung cancer in never smokers
rs2477923	8.0475	0.0046	8.1914	0.0042	asthma-lung cancer in never smokers
rs2800040	7.3349	0.0068	7.193	0.0073	asthma-lung cancer in never smokers
rs7936312	9.7438	0.0018	9.5178	0.002	asthma-lung cancer in never smokers
rs912131	4.9685	0.0258	4.9792	0.0257	asthma-lung cancer in never smokers
rs11088309	6.8132	0.009	8.0447	0.0046	asthma-lung cancer in ever smokers
rs12165508	4.1985	0.0405	3.1001	0.0783	asthma-lung cancer in ever smokers
rs1689510	4.5691	0.0326	4.867	0.0274	asthma-lung cancer in ever smokers
rs2412099	4.6109	0.0318	5.0353	0.0248	asthma-lung cancer in ever smokers
rs2477923	9.7529	0.0018	7.9469	0.0048	asthma-lung cancer in ever smokers
