# Supplementary material for: Association of asthma and lung cancer risk: A pool of cohort studies and Mendelian randomization analysis
Source: Medicine (Baltimore). 2023 Feb 2;103(5):e35060. doi: 10.1097/MD.0000000000035060 (PMC10843492; doi:10.1097/MD.0000000000035060)
Supplement: Supplementary file 12 [file medi-103-e35060-s012.xlsx]

## Sheet: Supplementary Materials Table 7
Supplementary Materials Table 7. Lung cancer is associated with genetic tools for asthma
					Asthma			Lung cancer
SNP	Chr	Pos	effect_allele	other_allele	beta	se	pval	beta	se	pval
rs10178845	2	8443803	G	A	-0.0616566	0.00717229	8.21809e-18	-0.012175	0.012997	0.348914
rs10477741	5	131795310	T	G	0.074266	0.00979669	3.43617e-14	0.012734	0.017981	0.478835
rs10486391	7	20376018	A	G	-0.0388573	0.00665024	5.1274e-09	-0.005447	0.011742	0.64272
rs10912564	1	173170618	C	T	0.0392578	0.00711045	3.36817e-08	0.020257	0.012431	0.103184
rs11042902	11	10655623	C	T	0.0413305	0.00711112	6.16942e-09	0.023638	0.012819	0.0651921
rs11071559	15	61069988	C	T	-0.0846874	0.00976462	4.21332e-18	-0.013379	0.01678	0.425257
rs11178649	12	71533238	G	T	-0.0429255	0.00664703	1.06207e-10	-0.022454	0.011846	0.0580318
rs112119265	7	3062629	T	G	-0.0778066	0.0138091	1.75623e-08	-0.025058	0.02356	0.287521
rs112267124	17	73828903	G	A	0.0428843	0.00769944	2.55035e-08	0.011806	0.013967	0.397962
rs113981909	10	8304992	G	A	-0.0613974	0.010526	5.44702e-09	0.007148	0.018992	0.706661
rs11742240	5	35881376	G	T	-0.0450994	0.00731653	7.09126e-10	-0.011326	0.013222	0.391666
rs117552144	19	3136091	C	T	0.079499	0.0138067	8.51199e-09	-0.023509	0.032478	0.469154
rs117710327	19	33726578	C	A	-0.126406	0.013395	3.84242e-21	-0.002404	0.025957	0.926203
rs11816044	10	6074082	G	A	-0.0473268	0.00698072	1.20472e-11	0.005822	0.012548	0.642636
rs12123821	1	152179152	C	T	0.145713	0.0153134	1.81116e-21	0.033073	0.034368	0.335896
rs12165508	22	41819960	T	C	-0.0451442	0.00809156	2.41674e-08	-0.019104	0.014471	0.186783
rs12365699	11	118743286	G	A	-0.0535351	0.00879601	1.15555e-09	0.010146	0.016271	0.532912
rs12964116	18	61442619	A	G	0.107619	0.0176522	1.08338e-09	0.067762	0.03672	0.0649824
rs13099273	3	188133518	A	T	-0.0535817	0.00662712	6.20558e-16	-0.000455	0.012301	0.970522
rs13277355	8	128777719	A	G	-0.04056	0.00732646	3.09288e-08	0.003416	0.013224	0.796165
rs1444782	10	9058671	G	A	-0.095445	0.00660017	2.13708e-47	-0.008256	0.011844	0.485764
rs16903574	5	14610309	C	G	0.0865509	0.0125488	5.3049e-12	-0.017153	0.025298	0.49773
rs17454584	4	123353432	A	G	0.0597932	0.00789077	3.51975e-14	0.021171	0.014087	0.132881
rs1870140	10	82246749	A	G	-0.049794	0.00906558	3.95975e-08	0.002778	0.016101	0.86299
rs2296618	1	198666232	A	G	-0.0618798	0.0096286	1.30432e-10	-0.001391	0.017059	0.935022
rs2412099	17	47469186	G	A	-0.0512979	0.00662702	9.88519e-15	0.012254	0.012021	0.30805
rs2477923	10	8565990	T	C	-0.0361313	0.00656022	3.63673e-08	-0.01891	0.011761	0.107861
rs28498223	14	68728425	C	T	0.0497316	0.00731458	1.05364e-11	-0.012395	0.012913	0.337102
rs2995089	1	167431193	G	A	-0.0441292	0.00666109	3.47434e-11	-0.013687	0.012204	0.262084
rs35225972	11	1110395	G	A	0.0438135	0.00702312	4.41857e-10	0.015313	0.013524	0.25751
rs35441874	16	11213021	T	A	-0.0824693	0.00761464	2.4718e-27	0.005232	0.013375	0.695684
rs35570272	3	33047662	G	T	0.0509447	0.00670108	2.90541e-14	0.014155	0.011878	0.233351
rs3785356	16	27349168	C	T	0.0563	0.00716317	3.85208e-15	-0.016518	0.01302	0.204557
rs3827780	6	135709760	G	A	-0.0368473	0.00656749	2.01683e-08	0.010779	0.011922	0.365936
rs4099209	5	110162262	T	G	0.0767384	0.00906016	2.45654e-17	-0.003792	0.015276	0.803931
rs41283642	9	101915887	C	T	-0.123534	0.0181102	9.02656e-12	-0.072904	0.043842	0.0963353
rs413214	5	141530157	G	A	0.0469332	0.00671099	2.68148e-12	0.015278	0.012115	0.207271
rs4480384	1	8659714	A	G	0.043097	0.00681273	2.51675e-10	-0.004044	0.012046	0.737094
rs4722758	7	28156606	C	G	0.0634119	0.00814979	7.20698e-15	1.7e-05	0.01429	0.999039
rs4736639	8	134185916	G	C	-0.0397258	0.0072377	4.04812e-08	-0.021737	0.013172	0.0988802
rs4739738	8	81291645	G	A	-0.067912	0.00680464	1.85994e-23	-0.004951	0.012137	0.683359
rs4795401	17	38067533	A	G	-0.102554	0.00652498	1.15551e-55	-0.003402	0.011698	0.771193
rs479844	11	65551957	A	G	0.0403223	0.00655551	7.70414e-10	-0.000113	0.011745	0.992351
rs4842921	15	84556623	G	A	-0.0407093	0.00669088	1.17001e-09	-0.013235	0.011984	0.269437
rs56375023	15	67448363	G	A	0.103455	0.00769319	3.18009e-41	0.010422	0.013858	0.452025
rs61816766	1	152319572	T	C	0.135284	0.0186871	4.50595e-13	-0.040382	0.050233	0.42145
rs72823641	2	102936159	T	A	-0.147841	0.00961818	2.56014e-53	-0.012932	0.016654	0.437448
rs7423358	2	228704721	T	C	0.0430394	0.00764835	1.8307e-08	0.02586	0.014	0.0647226
rs7626218	3	176852038	A	T	-0.0413534	0.00667906	5.95937e-10	-0.011264	0.011935	0.345268
rs76493820	5	156691025	C	G	0.0863742	0.0140655	8.20882e-10	0.020508	0.024678	0.405963
rs7770794	6	154627823	G	A	0.0415551	0.0072243	8.81218e-09	0.000392	0.013015	0.975991
rs78556180	1	173057239	G	T	0.0506806	0.00922962	3.99482e-08	0.015636	0.017494	0.371458
rs7961712	12	94604963	G	A	0.0564852	0.00917211	7.34979e-10	0.026192	0.016817	0.119365
rs848	5	131996500	A	C	-0.0963344	0.00847156	5.79754e-30	-0.019805	0.014604	0.175055
rs912131	13	100032346	A	G	0.0580773	0.00713704	4.03709e-16	-0.012476	0.0127	0.325919
rs943689	6	90984035	C	T	-0.0700763	0.00681181	8.02523e-25	0.009473	0.012469	0.447424
rs981625	13	74039935	C	G	0.0724725	0.0132157	4.16186e-08	-0.015883	0.025091	0.526712
rs992969	9	6209697	A	G	-0.119909	0.0075617	1.25005e-56	-0.014088	0.013479	0.295971
