# Supplementary material for: Association of asthma and lung cancer risk: A pool of cohort studies and Mendelian randomization analysis
Source: Medicine (Baltimore). 2023 Feb 2;103(5):e35060. doi: 10.1097/MD.0000000000035060 (PMC10843492; doi:10.1097/MD.0000000000035060)
Supplement: Supplementary file 13 [file medi-103-e35060-s013.xlsx]

## Sheet: Supplementary Materials Table 8
Supplementary Materials Table 8. Lung adenocarcinoma is associated with genetic tools for asthma
					Asthma			Lung adenocarcinoma
SNP	Chr	Pos	effect_allele	other_allele	beta	se	pval	beta	se	pval
rs10178845	2	8443803	G	A	-0.0616566	0.00717229	8.21809e-18	-0.004221	0.0181	0.815607
rs10477741	5	131795310	T	G	0.074266	0.00979669	3.43617e-14	0.001855	0.025186	0.941281
rs10486391	7	20376018	A	G	-0.0388573	0.00665024	5.1274e-09	-0.003023	0.016242	0.852357
rs10912564	1	173170618	C	T	0.0392578	0.00711045	3.36817e-08	0.017345	0.017132	0.311333
rs11042902	11	10655623	C	T	0.0413305	0.00711112	6.16942e-09	0.008274	0.017669	0.639583
rs11071559	15	61069988	C	T	-0.0846874	0.00976462	4.21332e-18	-0.013306	0.023201	0.566311
rs11178649	12	71533238	G	T	-0.0429255	0.00664703	1.06207e-10	-0.019528	0.016321	0.231509
rs112119265	7	3062629	T	G	-0.0778066	0.0138091	1.75623e-08	-0.039115	0.032607	0.2303
rs112267124	17	73828903	G	A	0.0428843	0.00769944	2.55035e-08	0.016786	0.019218	0.382418
rs113981909	10	8304992	G	A	-0.0613974	0.010526	5.44702e-09	-0.007143	0.026044	0.78387
rs11742240	5	35881376	G	T	-0.0450994	0.00731653	7.09126e-10	-0.002893	0.018368	0.87486
rs117552144	19	3136091	C	T	0.079499	0.0138067	8.51199e-09	-0.003653	0.044024	0.933877
rs117710327	19	33726578	C	A	-0.126406	0.013395	3.84242e-21	0.023635	0.035704	0.507991
rs11816044	10	6074082	G	A	-0.0473268	0.00698072	1.20472e-11	0.003553	0.017297	0.837243
rs12123821	1	152179152	C	T	0.145713	0.0153134	1.81116e-21	-0.000787	0.04708	0.986662
rs12165508	22	41819960	T	C	-0.0451442	0.00809156	2.41674e-08	-0.011059	0.019832	0.57708
rs12365699	11	118743286	G	A	-0.0535351	0.00879601	1.15555e-09	0.034377	0.022426	0.125297
rs12964116	18	61442619	A	G	0.107619	0.0176522	1.08338e-09	0.08937	0.048859	0.0673812
rs13099273	3	188133518	A	T	-0.0535817	0.00662712	6.20558e-16	0.017536	0.016929	0.300263
rs13277355	8	128777719	A	G	-0.04056	0.00732646	3.09288e-08	0.012258	0.018176	0.500059
rs1444782	10	9058671	G	A	-0.095445	0.00660017	2.13708e-47	-0.002449	0.016266	0.880307
rs1689510	12	56396768	G	C	0.0556484	0.00688071	6.08499e-16	-0.031533	0.017255	0.0676323
rs16903574	5	14610309	C	G	0.0865509	0.0125488	5.3049e-12	-0.006053	0.035632	0.865116
rs17454584	4	123353432	A	G	0.0597932	0.00789077	3.51975e-14	0.007396	0.019553	0.705249
rs1837253	5	110401872	T	C	0.108356	0.00748003	1.48583e-47	-0.00238	0.018317	0.896613
rs1870140	10	82246749	A	G	-0.049794	0.00906558	3.95975e-08	0.004176	0.022506	0.852815
rs2296618	1	198666232	A	G	-0.0618798	0.0096286	1.30432e-10	0.035595	0.023512	0.13004
rs2412099	17	47469186	G	A	-0.0512979	0.00662702	9.88519e-15	0.022273	0.016486	0.176672
rs28498223	14	68728425	C	T	0.0497316	0.00731458	1.05364e-11	-0.017187	0.017778	0.333671
rs2995089	1	167431193	G	A	-0.0441292	0.00666109	3.47434e-11	0.007712	0.016828	0.646759
rs35225972	11	1110395	G	A	0.0438135	0.00702312	4.41857e-10	-0.011279	0.018494	0.541925
rs35441874	16	11213021	T	A	-0.0824693	0.00761464	2.4718e-27	-0.002983	0.018342	0.870792
rs35570272	3	33047662	G	T	0.0509447	0.00670108	2.90541e-14	0.01765	0.01636	0.280664
rs35621564	7	20586843	A	G	-0.0443909	0.00681856	7.49953e-11	-0.0294	0.017074	0.0850902
rs3785356	16	27349168	C	T	0.0563	0.00716317	3.85208e-15	-0.009441	0.018022	0.600362
rs3827780	6	135709760	G	A	-0.0368473	0.00656749	2.01683e-08	0.00047	0.016444	0.977182
rs4099209	5	110162262	T	G	0.0767384	0.00906016	2.45654e-17	0.001695	0.021117	0.936029
rs41283642	9	101915887	C	T	-0.123534	0.0181102	9.02656e-12	-0.060021	0.062119	0.333934
rs413214	5	141530157	G	A	0.0469332	0.00671099	2.68148e-12	-0.005138	0.016739	0.758857
rs4480384	1	8659714	A	G	0.043097	0.00681273	2.51675e-10	-0.006609	0.016562	0.689865
rs4722758	7	28156606	C	G	0.0634119	0.00814979	7.20698e-15	0.01096	0.0195	0.574074
rs4739738	8	81291645	G	A	-0.067912	0.00680464	1.85994e-23	-0.005022	0.01674	0.764182
rs4795401	17	38067533	A	G	-0.102554	0.00652498	1.15551e-55	0.006201	0.016148	0.700958
rs479844	11	65551957	A	G	0.0403223	0.00655551	7.70414e-10	-0.012187	0.01624	0.453003
rs56375023	15	67448363	G	A	0.103455	0.00769319	3.18009e-41	8.1e-05	0.019149	0.99664
rs58029167	9	5850375	A	G	0.0559216	0.00733136	2.38929e-14	0.012873	0.018542	0.487508
rs61816766	1	152319572	T	C	0.135284	0.0186871	4.50595e-13	-0.053462	0.065569	0.41487
rs7626218	3	176852038	A	T	-0.0413534	0.00667906	5.95937e-10	-0.003225	0.016428	0.844383
rs76493820	5	156691025	C	G	0.0863742	0.0140655	8.20882e-10	0.003318	0.033927	0.922083
rs7770794	6	154627823	G	A	0.0415551	0.0072243	8.81218e-09	-0.009058	0.018051	0.615804
rs78556180	1	173057239	G	T	0.0506806	0.00922962	3.99482e-08	0.01079	0.024408	0.658442
rs7961712	12	94604963	G	A	0.0564852	0.00917211	7.34979e-10	0.028223	0.023193	0.223651
rs802731	6	128279429	C	G	0.0479182	0.00733727	6.54243e-11	-0.004423	0.018202	0.807993
rs848	5	131996500	A	C	-0.0963344	0.00847156	5.79754e-30	-0.016549	0.020261	0.414053
rs912131	13	100032346	A	G	0.0580773	0.00713704	4.03709e-16	-0.014785	0.017512	0.398494
rs919826	9	23586654	T	C	-0.0357527	0.00654304	4.64901e-08	0.004032	0.016474	0.806662
rs943689	6	90984035	C	T	-0.0700763	0.00681181	8.02523e-25	0.018077	0.017197	0.293182
rs981625	13	74039935	C	G	0.0724725	0.0132157	4.16186e-08	0.015006	0.03408	0.659703
rs992969	9	6209697	A	G	-0.119909	0.0075617	1.25005e-56	-0.011554	0.018476	0.53172
