# Supplementary material for: Association of asthma and lung cancer risk: A pool of cohort studies and Mendelian randomization analysis
Source: Medicine (Baltimore). 2023 Feb 2;103(5):e35060. doi: 10.1097/MD.0000000000035060 (PMC10843492; doi:10.1097/MD.0000000000035060)
Supplement: Supplementary file 14 [file medi-103-e35060-s014.xlsx]

## Sheet: Supplementary Materials Table 9
Supplementary Materials Table 9. Squamous cell lung carcinoma is associated with genetic tools for asthma
					Asthma			Squamous cell lun carcinoma
SNP	Chr	Pos	effect_allele	other_allele	beta	se	pval	beta	se	pval
rs10178845	2	8443803	G	A	-0.0616566	0.00717229	8.21809e-18	-0.017745	0.020875	0.395309
rs10477741	5	131795310	T	G	0.074266	0.00979669	3.43617e-14	0.042119	0.028872	0.14462
rs10486391	7	20376018	A	G	-0.0388573	0.00665024	5.1274e-09	-0.00366	0.018736	0.845115
rs10912564	1	173170618	C	T	0.0392578	0.00711045	3.36817e-08	0.026124	0.01983	0.187702
rs11071559	15	61069988	C	T	-0.0846874	0.00976462	4.21332e-18	-0.046662	0.026737	0.0809462
rs11088309	21	36464631	C	G	0.0604575	0.00931456	8.5465e-11	-0.026741	0.027315	0.327585
rs11178649	12	71533238	G	T	-0.0429255	0.00664703	1.06207e-10	-0.004526	0.018894	0.810681
rs112119265	7	3062629	T	G	-0.0778066	0.0138091	1.75623e-08	0.003681	0.037637	0.922082
rs112267124	17	73828903	G	A	0.0428843	0.00769944	2.55035e-08	0.020214	0.022534	0.369696
rs113981909	10	8304992	G	A	-0.0613974	0.010526	5.44702e-09	0.019666	0.030527	0.519424
rs11742240	5	35881376	G	T	-0.0450994	0.00731653	7.09126e-10	-0.00458	0.021132	0.828429
rs117552144	19	3136091	C	T	0.079499	0.0138067	8.51199e-09	-0.060889	0.053489	0.254971
rs117710327	19	33726578	C	A	-0.126406	0.013395	3.84242e-21	-0.007428	0.041053	0.856412
rs11816044	10	6074082	G	A	-0.0473268	0.00698072	1.20472e-11	-0.011753	0.019985	0.556484
rs12123821	1	152179152	C	T	0.145713	0.0153134	1.81116e-21	0.115554	0.054819	0.035038
rs12365699	11	118743286	G	A	-0.0535351	0.00879601	1.15555e-09	-0.007097	0.026113	0.785782
rs12964116	18	61442619	A	G	0.107619	0.0176522	1.08338e-09	0.087172	0.057231	0.127717
rs13277355	8	128777719	A	G	-0.04056	0.00732646	3.09288e-08	0.023322	0.021115	0.269372
rs1444782	10	9058671	G	A	-0.095445	0.00660017	2.13708e-47	-0.029887	0.018941	0.114602
rs1684466	3	196359310	G	A	-0.0568948	0.00701248	4.92366e-16	-0.010064	0.024144	0.676799
rs16903574	5	14610309	C	G	0.0865509	0.0125488	5.3049e-12	-0.037638	0.04052	0.35295
rs17454584	4	123353432	A	G	0.0597932	0.00789077	3.51975e-14	0.026609	0.022306	0.232906
rs1870140	10	82246749	A	G	-0.049794	0.00906558	3.95975e-08	0.021885	0.025538	0.391472
rs2296618	1	198666232	A	G	-0.0618798	0.0096286	1.30432e-10	-0.009748	0.027478	0.722763
rs2412099	17	47469186	G	A	-0.0512979	0.00662702	9.88519e-15	0.003005	0.019207	0.875691
rs2477923	10	8565990	T	C	-0.0361313	0.00656022	3.63673e-08	-0.021594	0.018874	0.252568
rs2800040	6	64239042	G	A	-0.037524	0.00684914	4.28578e-08	-0.024937	0.020735	0.229112
rs28498223	14	68728425	C	T	0.0497316	0.00731458	1.05364e-11	-0.018547	0.020626	0.368545
rs2995089	1	167431193	G	A	-0.0441292	0.00666109	3.47434e-11	-0.020726	0.019577	0.289728
rs35441874	16	11213021	T	A	-0.0824693	0.00761464	2.4718e-27	0.005002	0.021292	0.814282
rs35570272	3	33047662	G	T	0.0509447	0.00670108	2.90541e-14	0.021439	0.018937	0.257566
rs35621564	7	20586843	A	G	-0.0443909	0.00681856	7.49953e-11	-0.03159	0.019781	0.110272
rs3785356	16	27349168	C	T	0.0563	0.00716317	3.85208e-15	-0.030728	0.020824	0.140054
rs3827780	6	135709760	G	A	-0.0368473	0.00656749	2.01683e-08	-0.007364	0.019062	0.699246
rs4099209	5	110162262	T	G	0.0767384	0.00906016	2.45654e-17	0.0218	0.024378	0.371181
rs41283642	9	101915887	C	T	-0.123534	0.0181102	9.02656e-12	-0.116484	0.072313	0.107217
rs413214	5	141530157	G	A	0.0469332	0.00671099	2.68148e-12	0.029899	0.0194	0.123266
rs4480384	1	8659714	A	G	0.043097	0.00681273	2.51675e-10	0.023076	0.019263	0.230939
rs4722758	7	28156606	C	G	0.0634119	0.00814979	7.20698e-15	-0.009722	0.022793	0.669717
rs4739738	8	81291645	G	A	-0.067912	0.00680464	1.85994e-23	-0.030582	0.019427	0.115443
rs4795401	17	38067533	A	G	-0.102554	0.00652498	1.15551e-55	-0.021044	0.01867	0.259675
rs479844	11	65551957	A	G	0.0403223	0.00655551	7.70414e-10	0.001374	0.018757	0.941626
rs4842921	15	84556623	G	A	-0.0407093	0.00669088	1.17001e-09	0.000532	0.019113	0.977796
rs56375023	15	67448363	G	A	0.103455	0.00769319	3.18009e-41	0.030523	0.022196	0.169089
rs58029167	9	5850375	A	G	0.0559216	0.00733136	2.38929e-14	0.012613	0.021258	0.55297
rs7423358	2	228704721	T	C	0.0430394	0.00764835	1.8307e-08	-0.01001	0.022504	0.656457
rs7626218	3	176852038	A	T	-0.0413534	0.00667906	5.95937e-10	-0.041322	0.019128	0.0307456
rs76493820	5	156691025	C	G	0.0863742	0.0140655	8.20882e-10	0.045098	0.038468	0.241059
rs7770794	6	154627823	G	A	0.0415551	0.0072243	8.81218e-09	-0.013739	0.020695	0.506764
rs78556180	1	173057239	G	T	0.0506806	0.00922962	3.99482e-08	0.040087	0.027931	0.151234
rs7936312	11	76293726	G	T	0.0838325	0.00652802	9.54246e-38	-0.019545	0.018949	0.302328
rs802731	6	128279429	C	G	0.0479182	0.00733727	6.54243e-11	-0.032682	0.020995	0.119545
rs848	5	131996500	A	C	-0.0963344	0.00847156	5.79754e-30	0.010593	0.023171	0.647541
rs912131	13	100032346	A	G	0.0580773	0.00713704	4.03709e-16	-0.017414	0.020286	0.390676
rs919826	9	23586654	T	C	-0.0357527	0.00654304	4.64901e-08	0.007104	0.019063	0.70938
rs943689	6	90984035	C	T	-0.0700763	0.00681181	8.02523e-25	-0.003228	0.020005	0.871805
rs981625	13	74039935	C	G	0.0724725	0.0132157	4.16186e-08	-0.057169	0.040919	0.16238
rs992969	9	6209697	A	G	-0.119909	0.0075617	1.25005e-56	-0.002947	0.021613	0.891537
