# Supplementary material for: Association of asthma and lung cancer risk: A pool of cohort studies and Mendelian randomization analysis
Source: Medicine (Baltimore). 2023 Feb 2;103(5):e35060. doi: 10.1097/MD.0000000000035060 (PMC10843492; doi:10.1097/MD.0000000000035060)
Supplement: Supplementary file 15 [file medi-103-e35060-s015.xlsx]

## Sheet: Supplementary Materials Table10
Supplementary Materials Table 10. Squamous cell lung carcinoma is associated with genetic tools for asthma
					Asthma			Small cell lung carcinoma
SNP	Chr	Pos	effect_allele	other_allele	beta	se	pval	beta	se	pval
rs10178845	2	8443803	G	A	-0.0616566	0.00717229	8.21809e-18	0.011614	0.033174	0.72627
rs10477741	5	131795310	T	G	0.074266	0.00979669	3.43617e-14	0.02241	0.045856	0.625042
rs10486391	7	20376018	A	G	-0.0388573	0.00665024	5.1274e-09	0.01988	0.029758	0.504099
rs10912564	1	173170618	C	T	0.0392578	0.00711045	3.36817e-08	0.062136	0.031298	0.0471103
rs11042902	11	10655623	C	T	0.0413305	0.00711112	6.16942e-09	-0.003568	0.032155	0.911637
rs11071559	15	61069988	C	T	-0.0846874	0.00976462	4.21332e-18	0.036677	0.042797	0.391439
rs11088309	21	36464631	C	G	0.0604575	0.00931456	8.5465e-11	-0.003427	0.043073	0.93658
rs11178649	12	71533238	G	T	-0.0429255	0.00664703	1.06207e-10	-0.029149	0.0299	0.329609
rs112119265	7	3062629	T	G	-0.0778066	0.0138091	1.75623e-08	-0.082412	0.057857	0.15433
rs112267124	17	73828903	G	A	0.0428843	0.00769944	2.55035e-08	-0.029083	0.03516	0.40815
rs113981909	10	8304992	G	A	-0.0613974	0.010526	5.44702e-09	-0.033587	0.047113	0.475902
rs117710327	19	33726578	C	A	-0.126406	0.013395	3.84242e-21	-0.048151	0.063338	0.447121
rs11816044	10	6074082	G	A	-0.0473268	0.00698072	1.20472e-11	-0.00066	0.031574	0.983321
rs12165508	22	41819960	T	C	-0.0451442	0.00809156	2.41674e-08	-0.035599	0.036494	0.329327
rs12365699	11	118743286	G	A	-0.0535351	0.00879601	1.15555e-09	0.007665	0.041344	0.852918
rs12964116	18	61442619	A	G	0.107619	0.0176522	1.08338e-09	-0.06273	0.089721	0.484444
rs13099273	3	188133518	A	T	-0.0535817	0.00662712	6.20558e-16	0.02813	0.030914	0.362849
rs13277355	8	128777719	A	G	-0.04056	0.00732646	3.09288e-08	-0.02993	0.03353	0.372049
rs1444782	10	9058671	G	A	-0.095445	0.00660017	2.13708e-47	-0.02337	0.029992	0.43585
rs16903574	5	14610309	C	G	0.0865509	0.0125488	5.3049e-12	0.027938	0.063801	0.661461
rs17454584	4	123353432	A	G	0.0597932	0.00789077	3.51975e-14	0.053242	0.035164	0.130001
rs1837253	5	110401872	T	C	0.108356	0.00748003	1.48583e-47	-0.054564	0.033702	0.105445
rs1870140	10	82246749	A	G	-0.049794	0.00906558	3.95975e-08	-0.047002	0.040477	0.245566
rs2296618	1	198666232	A	G	-0.0618798	0.0096286	1.30432e-10	-0.058899	0.043911	0.179818
rs2412099	17	47469186	G	A	-0.0512979	0.00662702	9.88519e-15	-0.01649	0.030487	0.5886
rs2800040	6	64239042	G	A	-0.037524	0.00684914	4.28578e-08	0.022303	0.032671	0.494812
rs28498223	14	68728425	C	T	0.0497316	0.00731458	1.05364e-11	0.006744	0.032689	0.836549
rs2995089	1	167431193	G	A	-0.0441292	0.00666109	3.47434e-11	-0.022788	0.030972	0.46188
rs3024971	12	57493727	T	G	-0.112196	0.0106267	4.67087e-26	-0.058157	0.048052	0.226162
rs35225972	11	1110395	G	A	0.0438135	0.00702312	4.41857e-10	0.026575	0.033855	0.432479
rs35441874	16	11213021	T	A	-0.0824693	0.00761464	2.4718e-27	0.012499	0.033615	0.710021
rs35621564	7	20586843	A	G	-0.0443909	0.00681856	7.49953e-11	0.01468	0.031206	0.638057
rs3785356	16	27349168	C	T	0.0563	0.00716317	3.85208e-15	-0.025676	0.032831	0.434186
rs4099209	5	110162262	T	G	0.0767384	0.00906016	2.45654e-17	-0.066452	0.038049	0.0807257
rs413214	5	141530157	G	A	0.0469332	0.00671099	2.68148e-12	0.028397	0.030635	0.353957
rs4480384	1	8659714	A	G	0.043097	0.00681273	2.51675e-10	0.015484	0.030464	0.611264
rs4722758	7	28156606	C	G	0.0634119	0.00814979	7.20698e-15	0.016699	0.036079	0.643485
rs4739738	8	81291645	G	A	-0.067912	0.00680464	1.85994e-23	0.046417	0.030644	0.129851
rs4795401	17	38067533	A	G	-0.102554	0.00652498	1.15551e-55	-0.030507	0.029604	0.302775
rs479844	11	65551957	A	G	0.0403223	0.00655551	7.70414e-10	-0.033132	0.029921	0.268147
rs4842921	15	84556623	G	A	-0.0407093	0.00669088	1.17001e-09	0.02756	0.030355	0.363928
rs56375023	15	67448363	G	A	0.103455	0.00769319	3.18009e-41	0.000515	0.035022	0.988268
rs58029167	9	5850375	A	G	0.0559216	0.00733136	2.38929e-14	-0.013559	0.033365	0.684465
rs61816766	1	152319572	T	C	0.135284	0.0186871	4.50595e-13	0.153156	0.125786	0.223381
rs72823641	2	102936159	T	A	-0.147841	0.00961818	2.56014e-53	-0.051891	0.042259	0.219468
rs7423358	2	228704721	T	C	0.0430394	0.00764835	1.8307e-08	-0.000208	0.035487	0.995334
rs76493820	5	156691025	C	G	0.0863742	0.0140655	8.20882e-10	-0.014306	0.062631	0.819323
rs7770794	6	154627823	G	A	0.0415551	0.0072243	8.81218e-09	-0.010348	0.03278	0.752256
rs78556180	1	173057239	G	T	0.0506806	0.00922962	3.99482e-08	0.06678	0.044773	0.135825
rs7936312	11	76293726	G	T	0.0838325	0.00652802	9.54246e-38	0.009586	0.029988	0.749235
rs7961712	12	94604963	G	A	0.0564852	0.00917211	7.34979e-10	-0.023092	0.042398	0.585989
rs802731	6	128279429	C	G	0.0479182	0.00733727	6.54243e-11	-0.021915	0.033292	0.510375
rs848	5	131996500	A	C	-0.0963344	0.00847156	5.79754e-30	-0.013149	0.036712	0.720212
rs912131	13	100032346	A	G	0.0580773	0.00713704	4.03709e-16	-0.025132	0.032226	0.435473
rs919826	9	23586654	T	C	-0.0357527	0.00654304	4.64901e-08	0.032012	0.030144	0.28824
rs943689	6	90984035	C	T	-0.0700763	0.00681181	8.02523e-25	0.029524	0.031709	0.351797
rs981625	13	74039935	C	G	0.0724725	0.0132157	4.16186e-08	0.042649	0.062981	0.4983
rs992969	9	6209697	A	G	-0.119909	0.0075617	1.25005e-56	-0.063841	0.03459	0.0649463
