# Supplementary material for: Association of asthma and lung cancer risk: A pool of cohort studies and Mendelian randomization analysis
Source: Medicine (Baltimore). 2023 Feb 2;103(5):e35060. doi: 10.1097/MD.0000000000035060 (PMC10843492; doi:10.1097/MD.0000000000035060)
Supplement: Supplementary file 16 [file medi-103-e35060-s016.xlsx]

## Sheet: Supplementary Materials Table11
Supplementary Materials Table 11. Lung cancer in never smokers is associated with genetic tools for asthma
					Asthma			Lung cancer in never smokers
SNP	Chr	Pos	effect_allele	other_allele	beta	se	pval	beta	se	pval
rs10178845	2	8443803	G	A	-0.0616566	0.00717229	8.21809e-18	-0.067853	0.039651	0.0870383
rs10486391	7	20376018	A	G	-0.0388573	0.00665024	5.1274e-09	0.038131	0.035215	0.278902
rs10912564	1	173170618	C	T	0.0392578	0.00711045	3.36817e-08	-0.022524	0.036847	0.541008
rs11042902	11	10655623	C	T	0.0413305	0.00711112	6.16942e-09	-0.019271	0.03808	0.612806
rs11088309	21	36464631	C	G	0.0604575	0.00931456	8.5465e-11	-0.047571	0.051431	0.354998
rs112119265	7	3062629	T	G	-0.0778066	0.0138091	1.75623e-08	-0.098225	0.069653	0.15848
rs112267124	17	73828903	G	A	0.0428843	0.00769944	2.55035e-08	-0.015716	0.041943	0.707885
rs113981909	10	8304992	G	A	-0.0613974	0.010526	5.44702e-09	-0.01601	0.057481	0.780611
rs11742240	5	35881376	G	T	-0.0450994	0.00731653	7.09126e-10	-0.025649	0.040174	0.523178
rs117710327	19	33726578	C	A	-0.126406	0.013395	3.84242e-21	0.029818	0.074164	0.687643
rs11816044	10	6074082	G	A	-0.0473268	0.00698072	1.20472e-11	0.036373	0.037425	0.331098
rs12123821	1	152179152	C	T	0.145713	0.0153134	1.81116e-21	0.079391	0.101926	0.436033
rs12165508	22	41819960	T	C	-0.0451442	0.00809156	2.41674e-08	0.082234	0.042254	0.0516342
rs12365699	11	118743286	G	A	-0.0535351	0.00879601	1.15555e-09	0.006666	0.049672	0.893249
rs12964116	18	61442619	A	G	0.107619	0.0176522	1.08338e-09	0.042303	0.095819	0.65886
rs13099273	3	188133518	A	T	-0.0535817	0.00662712	6.20558e-16	0.058328	0.036213	0.107254
rs13277355	8	128777719	A	G	-0.04056	0.00732646	3.09288e-08	-0.027952	0.039794	0.482416
rs1444782	10	9058671	G	A	-0.095445	0.00660017	2.13708e-47	-0.037562	0.035015	0.283381
rs1684466	3	196359310	G	A	-0.0568948	0.00701248	4.92366e-16	-0.061842	0.044798	0.167441
rs1689510	12	56396768	G	C	0.0556484	0.00688071	6.08499e-16	-0.037283	0.037291	0.317414
rs16903574	5	14610309	C	G	0.0865509	0.0125488	5.3049e-12	0.051066	0.077724	0.511175
rs17454584	4	123353432	A	G	0.0597932	0.00789077	3.51975e-14	0.022963	0.042647	0.590277
rs1837253	5	110401872	T	C	0.108356	0.00748003	1.48583e-47	-0.043089	0.039371	0.273763
rs1870140	10	82246749	A	G	-0.049794	0.00906558	3.95975e-08	-0.073201	0.048565	0.131738
rs2296618	1	198666232	A	G	-0.0618798	0.0096286	1.30432e-10	0.026901	0.049666	0.588076
rs2412099	17	47469186	G	A	-0.0512979	0.00662702	9.88519e-15	-0.045591	0.035741	0.202103
rs28498223	14	68728425	C	T	0.0497316	0.00731458	1.05364e-11	-0.000692	0.038556	0.985673
rs3024971	12	57493727	T	G	-0.112196	0.0106267	4.67087e-26	0.107177	0.058669	0.0677286
rs35225972	11	1110395	G	A	0.0438135	0.00702312	4.41857e-10	0.065887	0.039669	0.0967247
rs35570272	3	33047662	G	T	0.0509447	0.00670108	2.90541e-14	0.012045	0.035316	0.733048
rs35621564	7	20586843	A	G	-0.0443909	0.00681856	7.49953e-11	-0.061733	0.037486	0.099597
rs3785356	16	27349168	C	T	0.0563	0.00716317	3.85208e-15	-0.044295	0.039547	0.262693
rs3827780	6	135709760	G	A	-0.0368473	0.00656749	2.01683e-08	-0.066634	0.035799	0.0626952
rs4099209	5	110162262	T	G	0.0767384	0.00906016	2.45654e-17	0.027768	0.044865	0.53596
rs41283642	9	101915887	C	T	-0.123534	0.0181102	9.02656e-12	0.08204	0.142157	0.563866
rs413214	5	141530157	G	A	0.0469332	0.00671099	2.68148e-12	-0.04715	0.036476	0.196138
rs4722758	7	28156606	C	G	0.0634119	0.00814979	7.20698e-15	0.005193	0.041286	0.899898
rs4736639	8	134185916	G	C	-0.0397258	0.0072377	4.04812e-08	-0.032884	0.039835	0.40909
rs4739738	8	81291645	G	A	-0.067912	0.00680464	1.85994e-23	-0.025377	0.036494	0.486812
rs479844	11	65551957	A	G	0.0403223	0.00655551	7.70414e-10	-0.021063	0.035478	0.552715
rs4842921	15	84556623	G	A	-0.0407093	0.00669088	1.17001e-09	0.033474	0.035653	0.347788
rs56375023	15	67448363	G	A	0.103455	0.00769319	3.18009e-41	0.004477	0.042075	0.915253
rs58029167	9	5850375	A	G	0.0559216	0.00733136	2.38929e-14	0.017901	0.040715	0.660173
rs61816766	1	152319572	T	C	0.135284	0.0186871	4.50595e-13	0.029498	0.144611	0.838367
rs72823641	2	102936159	T	A	-0.147841	0.00961818	2.56014e-53	0.023676	0.04941	0.63182
rs7423358	2	228704721	T	C	0.0430394	0.00764835	1.8307e-08	0.012856	0.042081	0.759981
rs7626218	3	176852038	A	T	-0.0413534	0.00667906	5.95937e-10	0.016939	0.035858	0.636646
rs76493820	5	156691025	C	G	0.0863742	0.0140655	8.20882e-10	0.10774	0.072195	0.135611
rs7770794	6	154627823	G	A	0.0415551	0.0072243	8.81218e-09	-0.009734	0.039053	0.803173
rs78556180	1	173057239	G	T	0.0506806	0.00922962	3.99482e-08	-0.010753	0.052744	0.838461
rs7961712	12	94604963	G	A	0.0564852	0.00917211	7.34979e-10	0.022124	0.050321	0.660184
rs802731	6	128279429	C	G	0.0479182	0.00733727	6.54243e-11	-0.050682	0.03955	0.200035
rs848	5	131996500	A	C	-0.0963344	0.00847156	5.79754e-30	-0.019022	0.043458	0.661596
rs919826	9	23586654	T	C	-0.0357527	0.00654304	4.64901e-08	0.040038	0.035497	0.259357
rs943689	6	90984035	C	T	-0.0700763	0.00681181	8.02523e-25	-0.010048	0.037358	0.787963
rs981625	13	74039935	C	G	0.0724725	0.0132157	4.16186e-08	0.082809	0.074809	0.268324
rs992969	9	6209697	A	G	-0.119909	0.0075617	1.25005e-56	-0.066176	0.040442	0.101774
