# Supplementary material for: Association of asthma and lung cancer risk: A pool of cohort studies and Mendelian randomization analysis
Source: Medicine (Baltimore). 2023 Feb 2;103(5):e35060. doi: 10.1097/MD.0000000000035060 (PMC10843492; doi:10.1097/MD.0000000000035060)
Supplement: Supplementary file 17 [file medi-103-e35060-s017.xlsx]

## Sheet: Supplementary Materials Table12
Supplementary Materials Table 12. Lung cancer in ever smokers is associated with genetic tools for asthma
					Asthma			Lung cancer in ever smokers
SNP	Chr	Pos	effect_allele	other_allele	beta	se	pval	beta	se	pval
rs10178845	2	8443803	G	A	-0.0616566	0.00717229	8.21809e-18	-5.2e-05	0.016516	0.997507
rs10477741	5	131795310	T	G	0.074266	0.00979669	3.43617e-14	0.010344	0.022886	0.651289
rs10486391	7	20376018	A	G	-0.0388573	0.00665024	5.1274e-09	-0.011669	0.01487	0.432621
rs10912564	1	173170618	C	T	0.0392578	0.00711045	3.36817e-08	0.030128	0.015705	0.0550575
rs11042902	11	10655623	C	T	0.0413305	0.00711112	6.16942e-09	0.034335	0.016232	0.0344077
rs11071559	15	61069988	C	T	-0.0846874	0.00976462	4.21332e-18	-0.004452	0.021068	0.832653
rs11178649	12	71533238	G	T	-0.0429255	0.00664703	1.06207e-10	-0.020676	0.015036	0.169098
rs112119265	7	3062629	T	G	-0.0778066	0.0138091	1.75623e-08	-0.011987	0.029195	0.681383
rs112267124	17	73828903	G	A	0.0428843	0.00769944	2.55035e-08	0.025442	0.017869	0.154517
rs113981909	10	8304992	G	A	-0.0613974	0.010526	5.44702e-09	0.011738	0.024182	0.62739
rs11742240	5	35881376	G	T	-0.0450994	0.00731653	7.09126e-10	-0.007639	0.016847	0.650233
rs117552144	19	3136091	C	T	0.079499	0.0138067	8.51199e-09	0.024671	0.04266	0.563044
rs117710327	19	33726578	C	A	-0.126406	0.013395	3.84242e-21	0.011089	0.032836	0.735586
rs11816044	10	6074082	G	A	-0.0473268	0.00698072	1.20472e-11	-0.011005	0.015872	0.488094
rs12123821	1	152179152	C	T	0.145713	0.0153134	1.81116e-21	0.019351	0.045965	0.673768
rs12365699	11	118743286	G	A	-0.0535351	0.00879601	1.15555e-09	0.017676	0.020641	0.391811
rs12964116	18	61442619	A	G	0.107619	0.0176522	1.08338e-09	0.043974	0.046329	0.342535
rs13099273	3	188133518	A	T	-0.0535817	0.00662712	6.20558e-16	0.003233	0.015441	0.83414
rs13277355	8	128777719	A	G	-0.04056	0.00732646	3.09288e-08	0.000494	0.016729	0.976439
rs1444782	10	9058671	G	A	-0.095445	0.00660017	2.13708e-47	-0.008499	0.01501	0.571222
rs1684466	3	196359310	G	A	-0.0568948	0.00701248	4.92366e-16	-0.03764	0.019136	0.0491871
rs16903574	5	14610309	C	G	0.0865509	0.0125488	5.3049e-12	0.012672	0.03246	0.696246
rs17454584	4	123353432	A	G	0.0597932	0.00789077	3.51975e-14	0.020281	0.017592	0.248975
rs1837253	5	110401872	T	C	0.108356	0.00748003	1.48583e-47	-0.007185	0.016803	0.668939
rs1870140	10	82246749	A	G	-0.049794	0.00906558	3.95975e-08	0.026359	0.020256	0.193154
rs2296618	1	198666232	A	G	-0.0618798	0.0096286	1.30432e-10	-0.027414	0.021836	0.209316
rs2800040	6	64239042	G	A	-0.037524	0.00684914	4.28578e-08	-0.028514	0.016281	0.0798778
rs28498223	14	68728425	C	T	0.0497316	0.00731458	1.05364e-11	-0.015642	0.016278	0.336606
rs2995089	1	167431193	G	A	-0.0441292	0.00666109	3.47434e-11	-0.016221	0.015614	0.298849
rs3024971	12	57493727	T	G	-0.112196	0.0106267	4.67087e-26	0.015619	0.024562	0.524852
rs35225972	11	1110395	G	A	0.0438135	0.00702312	4.41857e-10	-0.006238	0.017129	0.715705
rs35441874	16	11213021	T	A	-0.0824693	0.00761464	2.4718e-27	0.021171	0.016937	0.211288
rs35570272	3	33047662	G	T	0.0509447	0.00670108	2.90541e-14	0.032005	0.015061	0.0335877
rs35621564	7	20586843	A	G	-0.0443909	0.00681856	7.49953e-11	-0.018707	0.015548	0.228892
rs3785356	16	27349168	C	T	0.0563	0.00716317	3.85208e-15	-0.013298	0.016451	0.4189
rs3827780	6	135709760	G	A	-0.0368473	0.00656749	2.01683e-08	0.018277	0.015088	0.225781
rs4099209	5	110162262	T	G	0.0767384	0.00906016	2.45654e-17	-0.015052	0.019127	0.431332
rs41283642	9	101915887	C	T	-0.123534	0.0181102	9.02656e-12	-0.11729	0.057132	0.0400739
rs413214	5	141530157	G	A	0.0469332	0.00671099	2.68148e-12	0.029321	0.015348	0.0560846
rs4480384	1	8659714	A	G	0.043097	0.00681273	2.51675e-10	-0.000365	0.01519	0.980846
rs4722758	7	28156606	C	G	0.0634119	0.00814979	7.20698e-15	0.010936	0.018016	0.543827
rs4736639	8	134185916	G	C	-0.0397258	0.0072377	4.04812e-08	-0.01745	0.016775	0.298232
rs4739738	8	81291645	G	A	-0.067912	0.00680464	1.85994e-23	0.001544	0.01537	0.919968
rs4795401	17	38067533	A	G	-0.102554	0.00652498	1.15551e-55	-0.004103	0.014823	0.781949
rs479844	11	65551957	A	G	0.0403223	0.00655551	7.70414e-10	0.016529	0.014891	0.267015
rs4842921	15	84556623	G	A	-0.0407093	0.00669088	1.17001e-09	-0.011271	0.015186	0.457967
rs56375023	15	67448363	G	A	0.103455	0.00769319	3.18009e-41	-0.00442	0.017506	0.800666
rs58029167	9	5850375	A	G	0.0559216	0.00733136	2.38929e-14	0.005809	0.016784	0.729279
rs61816766	1	152319572	T	C	0.135284	0.0186871	4.50595e-13	-0.067667	0.062614	0.27983
rs72823641	2	102936159	T	A	-0.147841	0.00961818	2.56014e-53	-0.019978	0.020805	0.33693
rs7423358	2	228704721	T	C	0.0430394	0.00764835	1.8307e-08	0.030324	0.017791	0.0882936
rs7626218	3	176852038	A	T	-0.0413534	0.00667906	5.95937e-10	-0.019883	0.015111	0.188239
rs76493820	5	156691025	C	G	0.0863742	0.0140655	8.20882e-10	-0.001749	0.030472	0.954219
rs7770794	6	154627823	G	A	0.0415551	0.0072243	8.81218e-09	-0.011494	0.016491	0.485831
rs78556180	1	173057239	G	T	0.0506806	0.00922962	3.99482e-08	0.027739	0.022227	0.212022
rs7936312	11	76293726	G	T	0.0838325	0.00652802	9.54246e-38	-0.020396	0.015034	0.174897
rs7961712	12	94604963	G	A	0.0564852	0.00917211	7.34979e-10	0.021271	0.021353	0.319187
rs802731	6	128279429	C	G	0.0479182	0.00733727	6.54243e-11	0.002093	0.016789	0.900769
rs848	5	131996500	A	C	-0.0963344	0.00847156	5.79754e-30	-0.021619	0.018214	0.235256
rs912131	13	100032346	A	G	0.0580773	0.00713704	4.03709e-16	0.004228	0.016057	0.792307
rs919826	9	23586654	T	C	-0.0357527	0.00654304	4.64901e-08	0.015753	0.015019	0.294212
rs943689	6	90984035	C	T	-0.0700763	0.00681181	8.02523e-25	0.003748	0.01581	0.812625
rs981625	13	74039935	C	G	0.0724725	0.0132157	4.16186e-08	-0.038969	0.032116	0.224986
rs992969	9	6209697	A	G	-0.119909	0.0075617	1.25005e-56	-0.010988	0.017059	0.519494
