# Supplementary material for: Association of asthma and lung cancer risk: A pool of cohort studies and Mendelian randomization analysis
Source: Medicine (Baltimore). 2023 Feb 2;103(5):e35060. doi: 10.1097/MD.0000000000035060 (PMC10843492; doi:10.1097/MD.0000000000035060)
Supplement: Supplementary file 19 [file medi-103-e35060-s019.xlsx]

## Sheet: Supplementary Materials Table13
Supplementary Materials Table 13. Results of MR Steiger direction test
Exposures	Outcome	r2 exposure	r2 outcome	Correct causal	Steiger P-value
asthma	Lung cancer	0.00929035	0.000698094	TRUE	4.88956e-78
	Lung adenocarcinoma	0.00949339	0.00053472	TRUE	1.91787e-71
	Small cell lung carcinoma	0.0101105	0.00204742	TRUE	4.85047e-17
	Squamous cell lung carcinoma	0.00916818	0.00103279	TRUE	2.01018e-50
	Lung cancer in ever smokers	0.0090834	0.00568217	TRUE	0.0489263
	Lung cancer in never smokers	0.0108416	0.00171306	TRUE	1.57722e-33
